# Supplementary material for: The Effects of Creatine Supplementation on Upper- and Lower-Body Strength and Power: A Systematic Review and Meta-Analysis
Source: Nutrients. 2025 Aug 25;17(17):2748. doi: 10.3390/nu17172748 (PMC12430374; doi:10.3390/nu17172748)
Supplement: Supplementary file 1 [file nutrients-17-02748-s001.zip]

Archive with 1 entries (1 files):
- nutrients-3776589-supplementary.pdf
